# Supplementary material for: Risk factors for, metrics of, and consequences of access to veterinary care for companion animals: A scoping review
Source: PLoS One. 2025 May 30;20(5):e0325455. doi: 10.1371/journal.pone.0325455 (PMC12124545; doi:10.1371/journal.pone.0325455)
Supplement: S2 Table — (XLSX) [file pone.0325455.s002.xlsx]

## Sheet: Sheet1
Citation	In English?	Language?	Is the study about access to vet care for companion animals (including unowned/stray/free-roaming)?	Study Design Relevant?	Comments
Barros MB, Schubach TP, Coll JO, Gremião ID, Wanke B, Schubach A. [Sporotrichosis: development and challenges of an epidemic]. Rev Panam Salud Publica. 2010; 27(6):455–460.	No	Portuguese
Cediel N, de la Hoz F, Villamil LC, Romero J, Díaz A. [The epidemiology of canine rabies in Colombia]. Rev Salud Publica. 2010; 12(3):368–379.	No	Spanish
Stalliviere FM, Bellato V, Souza AP, Sartor AA, Moura AB, Rosa LD. [Ectoparasites and intestinal helminths in Felis catus domesticus from Lages city, SC, Brazil and social-economical and cultural aspects of owners of family pets]. Rev Bras Parasitol Vet. 2009; 18(4):26–31.	No	Portuguese
Akakpo AJ, Ndiaye AL, Saluzzo JF. Rabies in West Africa: a current public health problem. Medecine d'Afrique Noire. 1984; 31(5):275–282.	No	french
Aptekmann KP, Mendes Junior AF, Suhett WG, Guberman UC. Feeding patterns of dogs and cats in Espirito Santo - Brazil. Arquivo Brasileiro de Medicina Veterinaria e Zootecnia. 2013; 65(2):455–459.	No	Portuguese
Baptista F, Souto M de SM, Morais AN, Barros R de SC, Schneider AKM. Analysis of the association of the schooling with income and with cares of health and ectoparasitism in dogs in the city of Araguaina, Tocantins. BJVRAS. 2008; 45(Supplement to Issue):82–87.	No	Portuguese
Barreira APB, Andrade LRL, Oliveira DS, Rocha IU da, Carvalho CFP de M, Thome SMG. Evaluation of the prediction of bitches and cats to breast neoplasm in municipalities of Rio de Janeiro. Arch Vet Sci. 2021; 26(3):88–99.	No	Portuguese
Bier D, Shimakura SE, Morikawa VM, Ullmann LS, Kikuti M, Langoni H, et al. Spatial analysis of the risk of canine leptospirosis in the Vila Pantanal, Curitiba, Parana, Brazil. Pesqui Vet Brasil. 2013; 33(1)74–79.	No	Portuguese
Bonello FL, Meireles MV, Perri SHV, Nunes CM. Evaluation of the sanitary and alimentary management of blue-fronted Amazon parrots (Amazona aestiva) kept in domiciliary captivity in Aracatuba, SP, Brazil. Clinica Veterinaria. 2008; 13(76):82...88.	No	Portuguese
Cannova DC, Aguilar CM, Guevara H, Delgado O, Feliciangeli MD. Visceral Leishmaniasis in low-income urban areas of Carabobo state, Venezuela I. Human and canine prevalence, risk of infection. B Malariol Salud Amb. 2017; 57(2):58–68.	No	Spanish
Cazorla Perfetti D, Morales Moreno P. Intestinal parasites of zoonotic importance in domiciliary canines of a rural village from Falcon state, Venezuela. B Malariol Salud Amb. 2013; 53(1):19–28.	No	Spanish
Erten O, Esen F, Seker I, Yuksel BF. Determining the level of cat owners' body language understanding: the Elazig province example. Vet Fak Derg. 2022; 19(1):18–23.	No	Turkish
Geld IBRL van der, Plak SC, Endenburg N. Possible solutions regarding the problems of veterinary care for pets from owners on benefits. Dier en Arts. 2009; 24(5):170…177.	No	Dutch
Lima WC, Lima DASD, Quessada AM, Souza JM de, Mendes CB, Silva J da C, et al. Socio-economic profile of the clientele of the Veterinary Hospital of Federal University of the Piaui. Acta Vet Bras. 2013; 7(Supplement to Issue):61–62.	No	Portuguese
Magno AT, Marinho AM, Barbosa Tavares F. Nutritional assessment of dogs and cats on the influence of their guardians' socioeconomic profile in the municipality of Parauapebas-PA. 55 Reuniao Anual da Sociedade Brasileira de Zootecnia, 28 Congresso Brasileiro de Zootecnia, Goiania, Brasil, 27 a 30 de agosto de 2018. 2018: Zootecnia Brasil.	No	Portuguese
Ochs Olazabal HA, Soler Cornero S, Abreu Palermo C, Strauch Mezzera F, Rodriguez Gamarra P, Soto Suarez C, et al. Study of the real estate market for setting up veterinary clinics in the census zones number 8, 19, 23 and 24 of Montevideo. Redvet. 2014; 15(1):011406.	No	Spanish
Rocha A. Action research: veterinary public health education based on the concept of "One Health" in low-income communites. Sao Paulo: Faculdade de Medicina Veterinaria e Zootecnia Universidade de Sao Paulo; 2019; 131 pp.	No	Portuguese
Soto FRM. Results of application with product zinc gluconate-based in male dogs in the city of Ibiuna-SP. Vet Zootec. 2015; 22(1):123–130.	No	Portuguese
Souza LC de, Modolo JR., Padovani CR, Mendonca A de O, Lopes ALS, Silva WB da. Responsible dog ownership in Botucatu City, SP: realities and challenges. Revista de Educacao Continuada do CRMV-SP. 2002; 5(2):226–232.	No	Portuguese
Stalliviere FM, Rosa LD, Bellato V, Souza AP de, Sartor AA, Moura AB de. Intestinal helminths in domiciliated dogs and socioeconomic and cultural aspects of households owning animals of Lages, SC, Brazil. Arch Vet Sci. 2013; 18(3):22–27.	No	Portuguese
Suhett WG, Mendes Junior AF, Guberman UC., Aptekmann KP. Owners' perceptions and attitudes on vaccination of dogs in the southern of Espirito Santo-Brazil. BJVRAS. 2013; 50(1):26–32.	No	Portuguese
Toribio JM de ML, Lima AE, Martins Filho EF, Ribeiro LGR, D'Assis MJMH, Teixeira RG, et al. Clinical characterization, histopathologic diagnosis and geoprocessing of mammary tumours in bitches from the city of Salvador, Bahia State. Rev Ceres. 2012; 59(4):427–433.	No	Portuguese
Arruda IF, Mendes YA, Bonifácio TF, Gonçalves Imds, Millar PR, Barbosa ADS, et al. Socioeconomic profile, animal care, sanitary practices, and knowledge about parasites among owners of domestic dogs and cats treated in Rio de Janeiro city. Braz J Vet Med. 2022; 44:e001822.	Yes		No		This study was borderline relevant, but in the end, I don't think it's about access to care. The authors only interviewed people who attended a vet clinic. The low number of clinics in the area was mentioned in the discussion, but it wasn't the focus of the study. Frequency of *use* of anthelminthics was discussed, but in the discussion the authors said this could be due to it being difficult to …
Boissonneault C, Epp T. Reflections on the provision of veterinary services to underserved regions: A case example using northern Manitoba, Canada. Can Vet J. 2018; 59(5):491–499.	Yes		No
Burleigh A, McMahon S, Kiely S. Owned dog and cat populations in remote Indigenous communities in the Northern Territory: a retrospective study. Aust Vet J. 2015; 93(5):145–150.	Yes		No		This study was about assessing numbers of dogs and cats in remote indigenous communities compared to the rest of Australia. Access to care is touched on in the Discussion section, but assessing this was not the focus of the paper. Authors reported various treatments given during a visit by a vet to remote indigenous areas.
Carlton C, Norris JM, Hall E, Ward MP, Blank S, Gilmore S, et al. Clinicopathological and epidemiological findings in pet cats naturally infected with feline immunodeficiency virus (FIV) in Australia. Viruses. 2022; 14(10):2177.	Yes		No		No access to care metric was identified or measured. (The authors did look at socioeconomic status and FIV prevalence.)
Carvalho AG, Luz JGG, Rodrigues LD, Dias JVL, Fontes CJ F. High seroprevalence and peripheral spatial distribution of visceral leishmaniasis among domestic dogs in an emerging urban focus in Central Brazil: a cross-sectional study. Pathog Glob Health. 2018; 112(1):29–36.	Yes		No		While the authors did look at some environmental factors associated with disease, veterinary care access was not mentioned.
Carvalho AG, Luz JGG, Rodrigues LD, Dias JVL, Fontes CJF. Factors associated with Leishmania spp. infection in domestic dogs from an emerging area of high endemicity for visceral leishmaniasis in Central-Western Brazil. Res Vet Sci. 2019; 125:205–211.	Yes		No		The authors looked at "care given by the owner" as one variable associated with disease (this included anti-rabies vaccination), but access to veterinary care was not examined in this study.
Chatanga E, Kainga H, Razemba T, Ssuna R, Swennen L, Hayashida K, et al. Molecular detection and characterization of tick-borne hemoparasites and Anaplasmataceae in dogs in major cities of Malawi. Parasitol Res. 2021; 120(1):267–276.	Yes		No
de Araújo VE, Pinheiro LC, Almeida MC, de Menezes FC, Morais MH, Reis IA, et al. Relative risk of visceral leishmaniasis in Brazil: a spatial analysis in urban area. PLoS Negl Trop Dis. 2013; 7(11):e2540.	Yes		No		The study states: "This is an ecological study on the relative risk of human VL, whose spatial units of analysis were the coverage areas of the Basic Health Units of Belo Horizonte." The paper's focus was on human healthcare not animal access to care.
Harris L, Durston T, Flatman J, Kelly D, Moat M, Mohammed R, et al. Impact of socio-economic status on accessibility of dog training classes. Animals (Basel). 2019; 9(10):849.	Yes		No
Jacobson LS, Ward KA, Lacaden AB, Hornak TA. Prevalence of heartworm in relocated, local and outreach clinic dogs: A Canadian sheltering perspective. Vet Parasitol. 2020; 283:109081.	Yes		No		This study focuses on pet relocation not access to care.
Jenkins E, Davis C, Carrai M, Ward MP, O'Keeffe S, van Boeijen M, et al. Feline parvovirus seroprevalence Is high in domestic cats from disease outbreak and non-outbreak regions in Australia. Viruses. 2020; 12(3):320.	Yes		No		This study focuses on testing cats for diseases. Blood samples were collected and tested.
Léchenne M, Oussiguere A, Naissengar K, Mindekem R, Mosimann L, Rives G, et al. Operational performance and analysis of two rabies vaccination campaigns in N'Djamena, Chad. Vaccine. 2016; 34(4):571–577.	Yes		No		The authors measured how many dogs the mobile vaccine unit could vaccinate.
Linde A, Tegzes J, Melgarejo T, Griffon D. Introducing canine lifestyle medicine and access to care in context of an interprofessional framework. Am J Vet Res. 2023; 86(4):ajvr.23.04.0075.	Yes		No
Lisulo M, Namangala B, Mweempwa C, Banda M, Picozzi K, Maciver SK, et al. Dogs' health and demographics in wildlife-populated and tsetse-infested villages of Mambwe district, eastern Zambia. Prev Vet Med. 2023; 217:105969.	Yes		No
Marron O, Thomas G, Burdon Bailey JL, Mayer D, Grossman PO, Lohr F, et al. Factors associated with mobile phone ownership and potential use for rabies vaccination campaigns in southern Malawi. Infect Dis Poverty. 2020; 9(1):62	Yes		No
McDonald SE, Sweeney J, Niestat L, Doherty C. Grooming-related concerns among companion animals: Preliminary data on an overlooked topic and considerations for animals' access to health-related services. Front Vet Sci. 2022; 9:827348.	Yes		No		The article seems to focus on grooming in general not in the sense of specific health concerns.
Merino V, Westgard CM, Bayer AM, García PJ. Knowledge, attitudes, and practices regarding cystic echinococcosis and sheep herding in Peru: a mixed-methods approach. BMC Vet Res. 2017; 13(1):213.	Yes		No
Miranda LM, Miranda ME, Hatch B, Deray R, Shwiff S, Roces MC, et al. Towards canine rabies elimination in Cebu, Philippines: Assessment of health economic data. Transbound Emerg Dis. 2017; 64(1):121–129.	Yes		No		The article focuses on the cost the government pays to vaccinate dogs (there was a small owner-derived cost. However, this was not specifically studied with respect to how owner costs impacted vaccination coverage).
Monsalve S, Hammerschmidt J, Izar ML, Marconcin S, Rizzato F, Polo G, et al. Associated factors of companion animal neglect in the family environment in Pinhais, Brazil. Prev Vet Med. 2018; 157:19–25.	Yes		No		The article deals with animal abuse/neglect but not as a result or cause of lack of access to care.
Okpara EO, Ojo OE, Awoyomi OJ, Dipeolu MA, Oyekunle MA, Schwarz S. Antimicrobial usage and presence of extended-spectrum β-lactamase-producing Enterobacteriaceae in animal-rearing households of selected rural and peri-urban communities. Vet Microbiol. 2018; 218:31–39.	Yes		No		The aticle looks at animals raised for consumption or other use, not pets.
Otranto D, Iatta R, Baneth G, Cavalera MA, Bianco A, Parisi A, et al. High prevalence of vector-borne pathogens in domestic and wild carnivores in Iraq. Acta Trop. 2019; 197:105058.	Yes		No		The aticle does not look at access to care but the spread of diseases through wild and domestic carnivores.
Perret J, Bateman S, Johns O, MacKellar H, Kirby GM, Clow KM. Student veterinarian perceptions of community-based primary care veterinary clinics in Indigenous communities in Southern Ontario, Canada. J Vet Med Educ. 2023; Jan 9:e20220001.	Yes		No		The article focuses on students perception of outreach clinics and care for indigenous communities.
Premashthira S, Suwanpakdee S, Thanapongtharm W, Sagarasaeranee O, Thichumpa W, Sararat C, et al. The impact of socioeconomic factors on knowledge, attitudes, and practices of dog owners on dog rabies control in Thailand. Front Vet Sci. 2021; 8:699352.	Yes		No		The aticle doesn't mention access to care being measured. It just mentions that factors that impact rabies are being evaluated. These could be connected but the connection isn't mentioned.
Pritchard J, Upjohn M, Hirson T. Improving working equine welfare in 'hard-win' situations, where gains are difficult, expensive or marginal. PLoS One. 2018; 13(2):e0191950.	Yes		No		The aticle focuses on welfare and doesn't mention access to care.
Raghavan RK, Saunders AB, Goodin DG, Anderson GA, Harkin KR. Geospatial risk factors of canine American trypanosomiasis (Chagas disease) (42 Cases: 2000-2012). Vector Borne Zoonotic Dis. 2015; 15(10):602–610.	Yes		No		The article doesn't mention measuring factors that impact access to care.
Rand J, Fisher G, Lamb K, Hayward A. Public opinions on strategies for managing stray cats and predictors of opposition to trap-neuter and return in Brisbane, Australia. Front Vet Sci. 2018; 5:290.	Yes		No		The article focuses on peoples perception of stray cats and the perception of methods to control that population not on access to care.
Rauktis ME, Lee H, Bickel L, Giovengo H, Nagel M, Cahalane H. Food security challenges and health opportunities of companion animal ownership for low-income adults. J Evid Based Soc Work. 2020; 17(6):662–676.	Yes		No		The article is about food security.
Rodríguez J, Santana Á, Herráez P, Killick DR, de Los Monteros AE. Epidemiology of canine mammary tumours on the Canary Archipelago in Spain. BMC Vet Res. 2022; 18(1):268.	Yes		No		The article focuses on cancer in different dog breeds not on access to care for those animals.
Sánchez-Vizcaíno F, Noble PM, Jones PH, Menacere T, Buchan I, Reynolds S, et al. Demographics of dogs, cats, and rabbits attending veterinary practices in Great Britain as recorded in their electronic health records. BMC Vet Res. 2017; 13(1):218.	Yes		No
Sapowicz SA, Linder DE, Freeman LM. Body condition scores and evaluation of feeding habits of dogs and cats at a low cost veterinary clinic and a general practice. ScientificWorldJournal. 2016; 2016:1901679.	Yes		No		The article is about food in relation to diabetes.
Schor M, Protopopova A. Effect of COVID-19 on pet food bank servicing: Quantifying numbers of clients serviced in the Vancouver downtown eastside, British Columbia, Canada. Front Vet Sci. 2021; 8:730390.	Yes		No		The article is about pet food banks, not access to veterinary care.
Soares PHA, da Silva ES, Penaforte KM, Ribeiro RAN, de Melo MOG, Cardoso DT, et al. Responsible companion animal guardianship is associated with canine visceral leishmaniasis: an analytical cross-sectional survey in an urban area of southeastern Brazil. BMC Vet Res. 2022; 18(1):135.	Yes		No
Tiwari HK, Robertson ID, O'Dea M, Vanak AT. Knowledge, attitudes and practices (KAP) towards rabies and free roaming dogs (FRD) in Panchkula district of north India: A cross-sectional study of urban residents. PLoS Negl Trop Dis. 2019; 13(4):e0007384.	Yes		No		The article focused more on evaluating participants' knowledge of rabies and aiming to close those gaps in knowledge rather than identifying what are the barriers to rabies care.
White SC, Scarlett JM, Levy JK. Characteristics of clients and animals served by high-volume, stationary, nonprofit spay-neuter clinics. J Am Vet Med Assoc. 2018; 253(6):737–745.	Yes		No
Proceedings of the Society for Veterinary Epidemiology and Preventive Medicine Annual Meeting, Ghent, Belgium, 25–27 March 2015. Prev Vet Med. 2015; 122:379–380.	Yes		No
Applebaum JW, Adams BL, Eliasson MN, Zsembik BA, McDonald SE. How pets factor into healthcare decisions for COVID-19: a one health perspective. One Health. 2020; Dec 20:11:100176.	Yes		No
Arluke A. Coping with pet food insecurity in low-income communities. Anthrozoos. 2021; 34(3):339–358.	Yes		No
Arrington A, Markarian M. Serving pets in poverty: a new frontier for the animal welfare movement. Sustainable Development Law & Policy. 2017; 18(1):Article 11.	Yes		No		No research presented.
Badji A, Faye A, Thior YEH, Sarr S, Mbengue B, Sene A. Risk factors for infection with equine influenza virus in donkeys (Equus asinus) in Senegal. Int J Biol Chem Sci. 2021; 15(5):1783–1790.	Yes		No
Bandaranayaka KO, Rajapakse RPVJ, Rajakaruna RS. Potentially zoonotic gastrointestinal parasites of dogs in Lunugala Tea estate community in Central Sri Lanka. Ceylon J Sci. 2019; 48(1):43–50.	Yes		No
Barni BS, Oliveira MP, Teixeira LG, Rigon J, Vidor SB, Gomes C, et al. Responsible guardianship of dogs and cats sterilized in a public program according to the collective health perspective. JVB. 2021; 46:1–6.	Yes		No
Beyene TJ, Mourits M, O'Quin J, Leta S, Baruch J, Hogeveen H. Policy perspectives of dog-mediated rabies control in resource-limited countries: the Ethiopian situation. Front Vet Sci. 2020; Sep 2:7:551.	Yes		No
Cammisa HJ, Hill S. Payment options: an analysis of 6 years of payment plan data and potential implications for for-profit clinics, non-profit veterinary providers, and funders to access to care initiatives. Front Vet Sci. 2022; Aug 1:9:895532.	Yes		No
Coe J, Wichtel J. Strengthening the relationships at the core of veterinary medicine. Am J Vet Res. 2022; 83(10):ajvr.22.08.0134.	Yes		No
England G, Gebbels T, Whelan C, Freeman S. Accommodating blind and partially sighted clients. In Pract. 2014; 36(9):435–442.	Yes		No
Hoffman CL, Spencer TG, Makolinski KV. Assessing the impact of a virtual shelter medicine rotation on veterinary students' knowledge, skills, and attitudes regarding access to veterinary care. Front Vet Sci. 2021; Dec 16:8:783233.	Yes		No
Iqbal A, Raza SH, Ahsan U, Riaz M. Developments and research in equine husbandry and welfare: some issues in Pakistan. Fifth International Colloquium on Working Equines. The future for working equines. Addis Ababa, Ethiopia, 30 October-2 November, 2006. 2007; 11–14.	Yes		No
Kim J, Rinke EJ, Matusicky ME, Millward LM. Outreach medicine as an experiential teaching tool to improve veterinary student and client education. J Vet Med Educ. 2021; 49(5):560–567.	Yes		No
King E, Mueller M, Wolfus G, McCobb E. Assessing service-learning in community-based veterinary medicine as a pedagogical approach to promoting student confidence in addressing access to veterinary care. Front Vet Sci. 2021; Jun 17:8:644556.	Yes		No
Kogan LR, Accornero VH, Gelb E, Slater MR. Community veterinary medicine programs: pet owners' perceptions and experiences. Front Vet Sci. 2021; Jun 8:8:678595.	Yes		No
Lundahl L, Powell L, Reinhard CL, Healey E, Watson B. A pilot study examining the experience of veterinary Telehealth in an underserved population through a university program integrating veterinary students. Front Vet Sci. 2022; Apr 25:9:871928.	Yes		No
Martinez E, Cesario C, Oliveira e Silva I de, Boere V. Domestic dogs in rural area of fragmented Atlantic Forest: potential threats to wild animals. Cienc Rural. 2013; 43(11):1998–2003.	Yes		No
Min K, Kim WH, Cho S, Cho S. Association between owners' attitudes toward companion dogs and their opinions on unprescribed owner-administered injection of their dogs. Anthrozoos. 2021; 34(3):441–448.	Yes		No
Moloo J, Jackson KL, Waller JL, McKeown RE, Addy CL, Cuffe SP, et al. Xenotransmission of the socioeconomic gradient in health? A population based study. BMJ. 1998; 317(7174):1686.	Yes		No
Moura RR de, Castro WAC de, Farinhas JH, Cunha GR da, Pegoraro MM de O, Kmetiuk LB, et al. Association of hoarding case identification and animal protection programs to socioeconomic indicators in a major metropolitan area of Brazil. Front Vet Sci. 2022; Oct 3:9:872777.	Yes		No
Odelu G. Ethno veterinary survey of five Mandals of Manair River adjacent of Karim Nagar and Warangal districts, Telangana, India. Adv Appl Sci Res. 2015; 6(6):23–28.	Yes		No		livestock (dogs are mentioned once, but this is in the context of farmers, so they may be herding or guard animals)
Patten KM van, Chalhoub S, Baker T, Rock M, Adams C. What do veterinary students value about service learning? Insights from subsidized clinics in an urban environment. J Vet Med Educ. 2021; 48(4):477–484.	Yes		No		Subjects were veterinary students only, not clients.
Pinillos RG. The social implications of improved animal welfare. One welfare: a framework to improve animal welfare and human well-being. 2018; 23–48.	Yes		No		Not primary research
Rauktis ME, Rose L, Chen Q, Martone R, Martello A. "Their pets are loved members of their family": Animal ownership, food insecurity, and the value of having pet food available in food banks. Anthrozoos. 2017; 30(4):581–593.	Yes		No
Sakshi S, Satyanarayan K, Jagadeeswary V, Yathiraj S, Rajeshwari YB, Ansar K. Socio-economic characteristics and information seeking behaviour of pet dog owners regarding management practices in Karnataka. J Exp Zool India. 2016; 19(2):973–979.	Yes		No
Sawaimul AD, Sahare MG, Ali SZ, Patil LV, Taksande PE, Ghule SS. Socio-economic status of dog owners in Nagpur city of Maharashtra. Vet World. 2009; 2(6):229.	Yes		No
Schelling E, Wyss K, Bechir M, Moto DD, Zinsstag J. Synergy between public health and veterinary services to deliver human and animal health interventions in rural low income settings. BMJ. 2005; 331(7527):1264–1267.	Yes		No		livestock, not companion animals
Smith GD, Bonnett B. Socioeconomic differentials in the mortality of pets. Probably reflect the same differences in material circumstances as in their owners. BMJ. 1998; 317(7174):1671–1673.	Yes		No		This is a commentary piece, not primary research and while access to veterinary care is mentioned, assessing it was not the purpose of the article.
Yang HW, Howarth A, Hansen SR, Harrell L, Thatcher CD. Understanding the attachment dimension of human-animal bond within a homeless population: a one-health initiative in the Student Health Outreach for Wellness (SHOW) Clinic. J Appl Anim Welf Sci. 2021; 24(4):357–371.	Yes		No		While this individual study is part of a larger study that does address access to vet care for homeless people, this study itself does not examine access to vet care but rather it assesses the attachment of homeless people to their animals.
Warembourg C, Fournié G, Abakar MF, Alvarez D, Berger-González M, Odoch T, Wera E, et al. Predictors of free-roaming domestic dogs' contact network centrality and their relevance for rabies control. Sci Rep. 2021; 11(1):12898.	Yes		No
Kwoba E, Kitala P, Ochieng L, Otiang E, Ndung’u R, Wambura G, et al. Dog health and demographic surveillance survey in Western Kenya: Demography and management practices relevant for rabies transmission and control. AAS Open Res. 2019; 2:5.	Yes		No
Jezierski T, Camerlink I, Peden RSE, Chou J-Y, Sztandarski P, Marchewka J. Cat owners' perception on having a pet cat during the COVID-19 pandemic. PLoS One. 2021; 16(10:e0257671.	Yes		No
Applebaum JW, Ellison C, Struckmeyer LR, Zsembik BA, McDonald SE. The impact of pets on everyday life for older adults during the COVID-19 pandemic. Front Public Health. 2021; 9:652610.	Yes		No
Neal SM, Greenberg MJ. Veterinary care deserts: What is the capacity and where is it? Journal of Shelter Medicine and Community Animal Health. 2022; 1(1). https://doi.org/10.56771/jsmcah.v1.2.	Yes		No
Filla C, Rajeev M, Randriana Z, Hanitriniana C, Rafaliarison RR, Edosoa GT, et al. Lessons learned and paths forward for rabies dog vaccination in Madagascar: A case study of pilot vaccination campaigns in Moramanga District. Trop Med Infect Dis. 2021; 6(2):48.	Yes		No
Eschle S, Hartmann K, Rieger A, Fischer S, Klima A, Bergmann M. Canine vaccination in Germany: A survey of owner attitudes and compliance. PLoS One. 2020; 15(8):e0238371.	Yes		No
Hartnack S. Animal health is often ignored, but indispensable to the human right to health. Int J Equity Health. 2022; 21(1):3.	Yes		No
Fawcett A, Chadwick M. Clients who cannot afford to pay. In Pract. 2018; 40(1):38–39.	Yes		No
Andrade EA, Nascimento KKG, Silva MB, Morais JV, Carneiro MJ, Monteiro MV, et al. Factors associated with adherence to annual rabies vaccination in dogs and cats in the municipality of Curuçá, Eastern Amazon. [Preprint]. 2022 [cited 2024 April 26]. Available from: https://www.biorxiv.org/content/10.1101/2022.11.15.516558v1.article-info.	Yes		No
Wera E, Mourits M, Hogeveen H. Uptake of rabies control measures by dog owners in Flores Island, Indonesia. PLoS Negl Trop Dis. 2015; 9(3):e0003589.	Yes		No
Ansari-Lari M, Oroji E. Knowledge, attitudes and practices of dog and cat owners toward zoonotic diseases in Shiraz, southern Iran. Prev Vet Med. 2023; 215:105926.	Yes		No
Canady BE, Sansone A. Health care decisions and delay of treatment in companion animal owners. J Clin Psychol Med Settings. 2018; 26(3):313–320.	Yes		No
Widmar NO, Bir C, Slipchenko N, Wolf CA, Hansen C, Ouedraogo F. Online procurement of pet supplies and willingness to pay for veterinary telemedicine. Prev Vet Med. 2020; 181:105073.	Yes		No
Downes M, Devitt C, Downes MT, More SJ. Neutering of cats and dogs in Ireland; pet-owner self-reported perceptions of enabling and disabling factors in the decision to neuter. PeerJ. 2015; 3:e1196.	Yes		No
Maille V, Hoffmann J. Compliance with veterinary prescriptions: The role of physical and social risk revisited. J Bus Res. 2013; 66(1):141–144.	Yes		No
Faver CA. Sterilization of companion animals: exploring the attitudes and behaviors of Latino students in south Texas. J Appl Anim Welf Sci. 2009; 12(4):314–330.	Yes		No
Gehrig A-C, Hartmann K, Günther F, Klima A, Habacher G, Bergmann M. A survey of vaccine history in German cats and owners’ attitudes to vaccination. J Feline Med Surg. 2018; 21(2):73–83.	Yes		No
Ramón ME, Slater MR, Ward MP. Companion animal knowledge, attachment and pet cat care and their associations with household demographics for residents of a rural Texas town. Prev Vet Med. 2010; 94(3–4):251–263.	Yes		No
Habacher G, Gruffydd-Jones TJ, Murray, JK. Use of a web-based questionnaire to explore cat owners' attitudes towards vaccination in cats. Vet Rec. 2010; 167(4):122–127.	Yes		No
Beyene TJ, Mindaye B, Leta S, Cernicchiaro N, Revie CW. Understanding factors influencing dog owners' intention to vaccinate against rabies evaluated using health belief model constructs. Front Vet Sci. 2018; 5:159.	Yes		No
Kayali U, Mindekem R, Yemadji N, Vounatsou P, Kaninga Y, Ndoutamia AG, et al. Coverage of pilot parenteral vaccination campaign against canine rabies in N'Djaména, Chad. Bull World Health Organ. 2003; 81(10):739–744.	Yes		No
Cardona A, Hawes SM, Cull J, Connolly K, O'Reilly KM, Moss LR, et al. Mandan, Hidatsa, and Arikara Nation perspectives on rez dogs on the Fort Berthold Reservation in North Dakota, U.S.A. Animals (Basel). 2023; 13(8):1422.	Yes		Yes	No (focus group study only, no comparison groups, or review article, incorrect unit of interest (e.g. vet clinic employees))	This is a qualitative, not a quantitative study, so there were no comparison groups. Both risk factors (scheduling, cost) and consequences (large numbers of free-roaming intact, unhealthy dogs) were discussed.
Ćetković J, Žarković M, Knežević M, Cvetkovska M, Vujadinović R, Rutešić S, et al. Financial and socio-economic effects of investment in the context of dog population management. Animals (Basel). 2022; 12(22):3176.	Yes		Yes	No (focus group study only, no comparison groups, or review article, incorrect unit of interest (e.g. vet clinic employees))	This paper describes a cost-benefit analysis of building a shelter (which would provide spay/neuter/vaccination roles) to stray dogs in a specific locality. There are no comparison groups.
Mbaipago N, Madjadinan A, Amalaman DM, Andrée Ndour P, Zinsstag J, Heitz-Tokpa K, et al. General insights on obstacles to dog vaccination in Chad on community and institutional level. Front Vet Sci. 2022; 9:866755.	Yes		Yes	No (focus group study only, no comparison groups, or review article, incorrect unit of interest (e.g. vet clinic employees))	This was a focus group study. Comparisons of groups were not carried out (no statistical analysis was done).
McCrindle CM, Cornelius ST, Schoeman HS. A survey of animal welfare needs in Soweto. J S Afr Vet Assoc. 1997; 68(4): 137–139.	Yes		Yes	No (focus group study only, no comparison groups, or review article, incorrect unit of interest (e.g. vet clinic employees))	There were no comparison groups.
McCrindle CM, Tice G, Mogajane ME, Stewart CG, Mosupi H. An investigation into the potential veterinary needs of a semi-rural low-income community. J S Afr Vet Assoc. 1994; 65(3):90–96.	Yes		Yes	No (focus group study only, no comparison groups, or review article, incorrect unit of interest (e.g. vet clinic employees))
McDowall S, Hazel SJ, Chittleborough C, Hamilton-Bruce A, Stuckey R, Howell TJ. The impact of the social determinants of human health on companion animal welfare. Animals (Basel). 2023; 13(6):1113.	Yes		Yes	No (focus group study only, no comparison groups, or review article, incorrect unit of interest (e.g. vet clinic employees))
Minnaar WN, Krecek RC. Veterinary needs of dogs in two resource-limited communities in the Gauteng and North West provinces of South Africa. J S Afr Vet Assoc. 2001; 72(4):209–213.	Yes		Yes	No (focus group study only, no comparison groups, or review article, incorrect unit of interest (e.g. vet clinic employees))
Mshelbwala PP, Weese JS, Clark NJ, Tekki I, Chakma S, Shamaki D, et al. Spatiotemporal heterogeneity and determinants of canine rabies evidence at Local Government Area Level in Nigeria: Implications for rabies prevention and control. One Health. 2022; 14:100378.	Yes		Yes	No (focus group study only, no comparison groups, or review article, incorrect unit of interest (e.g. vet clinic employees))
Robertson E, Abera C, Wood K, Deressa K, Mesfin S, Scantlebury C. Striving towards access to essential medicines for human and animal health; a situational analysis of access to and use of antifungal medications for histoplasmosis in Ethiopia. PLoS One. 2023; 18(3):e0278964.	Yes		Yes	No (focus group study only, no comparison groups, or review article, incorrect unit of interest (e.g. vet clinic employees))
Savadogo M, Renmans D, Bada Alambedji R, Tarnagda Z, Antoine-Moussiaux N. Using causal loop analysis to explore pathways for zoonosis control in low-income setting: The case of dog rabies vaccination in Burkina Faso. Prev Vet Med. 2022; 203:105623.	Yes		Yes	No (focus group study only, no comparison groups, or review article, incorrect unit of interest (e.g. vet clinic employees))
Finkler H, Hatna E, Terkel J. The impact of anthropogenic factors on the behavior, reproduction, management and welfare of urban, free-roaming cat populations. Anthrozoos. 2011; 24(1):31–49.	Yes		Yes	No (focus group study only, no comparison groups, or review article, incorrect unit of interest (e.g. vet clinic employees))
Morris A, Wu H, Morales C. Barriers to care in veterinary services: lessons learned from low-income pet guardians' experiences at private clinics and hospitals during COVID-19. Front Vet Sci. 2021; 8:764753.	Yes		Yes	No (focus group study only, no comparison groups, or review article, incorrect unit of interest (e.g. vet clinic employees))
Neill CL, Holcomb RB, Brorsen BW. Current market conditions for veterinary services in the U.S. Appl Econ. 2018; 50(60):6501–6511.	Yes		Yes	No (focus group study only, no comparison groups, or review article, incorrect unit of interest (e.g. vet clinic employees))	Model study with no comparison groups.
Rauktis ME, Hoy-Gerlach J, Sewall CJR, Lee H., Bickel L. Preliminary findings of a ten-item scale to assess the commitment of low-income owners to their companion animals. Anthrozoos. 2021; 34(1):109–126.	Yes		Yes	No (focus group study only, no comparison groups, or review article, incorrect unit of interest (e.g. vet clinic employees))	The high cost associated with veterinary care was examined in the study; there were no comparison groups.
Roberts KC, Buckingham TL, Janke KJ, Jacobson LS. Where are we on the animal welfare map? Using GIS to assess stakeholder diversity and inclusion. Front Vet Sci. 2021; 8:785071.	Yes		Yes	No (focus group study only, no comparison groups, or review article, incorrect unit of interest (e.g. vet clinic employees))
Wu H, Bains RS, Morris A, Morales C. Affordability, feasibility, and accessibility: Companion animal guardians with (dis)abilities’ access to veterinary medical and behavioral services during COVID-19. Animals (Basel). 2021; 11(8):2359.	Yes		Yes	No (focus group study only, no comparison groups, or review article, incorrect unit of interest (e.g. vet clinic employees))
Ross YB, Hoque M, Blanton JD, Kennedy ED, Rana MdS, Tahmina S, et al. Rabies healthcare-seeking behaviors of urban and peri-urban residents: Results from a rabies knowledge, attitudes, and practices survey, Bangladesh, 2018. PLoS Negl Trop Dis. 2022; 16(8):e0010634.	Yes		Yes	No (focus group study only, no comparison groups, or review article, incorrect unit of interest (e.g. vet clinic employees))
Castillo-Neyra R, Bhattacharya BB, Saxena A, Raynor B, Díaz EW, Condori GF, et al. Optimizing the location of vaccination sites to stop a zoonotic epidemic. arXiv:2105.12163 [Preprint]. 2021 [cited 2024 April 26]. Available from: https://arxiv.org/abs/2105.12163.	Yes		Yes	No (focus group study only, no comparison groups, or review article, incorrect unit of interest (e.g. vet clinic employees))
Castillo-Neyra R, Brown J, Borrini K, Arevalo C, Levy MJ, Buttenheim AM. Barriers to dog rabies vaccination during an urban rabies outbreak: Qualitative findings from Arequipa, Peru. PLoS Negl Trop Dis. 2017; 11(3):0005460.	Yes		Yes	No (focus group study only, no comparison groups, or review article, incorrect unit of interest (e.g. vet clinic employees))
Applebaum JW, Tomlinson CA, Matijczak A, McDonald SE, Zsembik BA. The concerns, difficulties, and stressors of caring for pets during COVID-19: Results from a large survey of U.S. pet owners. Animals (Basel). 2020; 10(10):1882.	Yes		Yes	No (focus group study only, no comparison groups, or review article, incorrect unit of interest (e.g. vet clinic employees))
Lem M. Barriers to accessible veterinary care. Can Vet J. 2019; 60(8): 891–893.	Yes		Yes	No (focus group study only, no comparison groups, or review article, incorrect unit of interest (e.g. vet clinic employees))
Stull JW, Shelby JA, Bonnett BN, Block G, Budsberg SC, Dean R, et al. Barriers and next steps to providing a spectrum of effective health care to companion animals. J Am Vet Med Assoc. 2018; 253(11):1386–1389.	Yes		Yes	No (focus group study only, no comparison groups, or review article, incorrect unit of interest (e.g. vet clinic employees))
Ali P, Watson R. Language barriers and their impact on provision of care to patients with limited English proficiency: Nurses' perspectives. J Clin Nurs. 2018; 7(5–6):e1152–e1160.	Yes		Yes	No (focus group study only, no comparison groups, or review article, incorrect unit of interest (e.g. vet clinic employees))	Unit of interest: "59 nurses working in tertiary care hospitals in England"
Harding MJ. Access to veterinary care for low-income Canadians. Can Vet J. 2018; 59(10):1121–1122.	Yes		Yes	No (focus group study only, no comparison groups, or review article, incorrect unit of interest (e.g. vet clinic employees))
Grillot R, Ratsimbazafimahefa HMR, Ravelomampianina HSN. Access to antifungal drugs in Madagascar. The situation in 2020. J Mycol Med. 2021; 31(1):101120.	Yes		Yes	No (focus group study only, no comparison groups, or review article, incorrect unit of interest (e.g. vet clinic employees))
Garabed R, Overcast M, Behmer V, Bryant E, Heredia K, Jones A, et al. Business models to improve access to veterinary care report. Columbus: Ohio State Uiversity; 2022. Available from: https://www.aspcapro.org/resource/business-models-improve-access-veterinary-care-avc.	Yes		Yes	No (focus group study only, no comparison groups, or review article, incorrect unit of interest (e.g. vet clinic employees))
