# Supplementary material for: Risk factors for, metrics of, and consequences of access to veterinary care for companion animals: A scoping review
Source: PLoS One. 2025 May 30;20(5):e0325455. doi: 10.1371/journal.pone.0325455 (PMC12124545; doi:10.1371/journal.pone.0325455)
Supplement: S3 Table — (XLSX) [file pone.0325455.s003.xlsx]

## Sheet: Sheet1
Refid	Author	Title	Year	Journal	Volume	Issue	Pages	What was the authors' definition of the population studied?	What is the authors' definition of Access to Veterinary Care?
47	Barbosa Costa, G., Gilbert, A., Monroe, B., Blanton, J., Ngam Ngam, S., Recuenco, S., Wallace, R.	The influence of poverty and rabies knowledge on healthcare seeking behaviors and dog ownership, Cameroon	2018	PLoS One	13	6	e0197330	"The communities surveyed constituted a convenience sample selected based on proximity to Garoua City, with qualifying communities being less than 4 hour drive." "Survey respondents consisted of consenting adult head of households (equal to or greater than 21 years of age)."	From the Questionnaire: "Q14. What level of care do you provide for your dog(s)? Check all that apply. None, Food, Water, Shelter, Veterinary Care" "Q15. Have any of your dog(s) been vaccinated against rabies? Yes, all of them, Yes, some of them, No, none of them, I don’t know, Declined to answer"
48	Barbosa Costa, G., Ludder, F., Monroe, B., Dilius, P., Crowdis, K., Blanton, J. D., Pieracci, E. G., Head, J. R., Gibson, A. D., Wallace, R. M.	Barriers to attendance of canine rabies vaccination campaigns in Haiti, 2017	2020	Transbound Emerg Dis	67	6	2679-2691	"in two of Haiti's 10 departments (Nord and Artibonite) shortly after canine rabies vaccination campaigns were finished" "the head of household at each residence or a resident being greater than or equal to 18 years of age when the head of household was not available."	"the maximum price (in Haitian Gourdes, HTG) and distance (in metres) one was willing to pay and walk" to a fixed-point dog rabies vaccination campaign
73	Brady, S., Norris, J. M., Kelman, M., Ward, M. P.	Canine parvovirus in Australia: The role of socio-economic factors in disease clusters	2012	The Veterinary Journal	193	2	522-528	"All case data for the study was acquired via the Disease WatchDog database, which was launched in January 2010 to log cases of diseases of dogs (including parvovirus) and cats occurring in Australia"	"geographical distribution of registered clinics"
137	De Balogh, K. K. I. M., Wandeler, A. I., Meslin, F. X.	A dog ecology study in an urban and a semi-rural area of Zambia	1993	Onderstepoort Journal of Veterinary Research	60	4	437-443	Households in Mutendare and Palabana	central-point dog rabies vaccination campaign
148	Decker Sparks, J. L., Camacho, B., Tedeschi, P., Morris, K. N.	Race and ethnicity are not primary determinants in utilizing veterinary services in underserved communities in the United States	2018	Journal of Applied Animal Welfare Science	21	2	120-129	"39 underserved communities where companion animals’ S/N rates were less than 10% at the initiation of the program" in the USA	sterilization status
161	Dolan, E. D., Scotto, J., Slater, M., Weiss, E.	Risk factors for dog relinquishment to a Los Angeles municipal animal shelter	2015	Animals (Basel)	5	4	1311-1328	"All visitors to Animal Services" "from 26 June 2014 through 9 September 2104" "at the Chesterfield Square/South Los Angeles Animal Services facility. Chesterfield Square/South L.A."	Questionnaire question: "Ever been to veterinarian Yes, No, Refused/Missing, Don't Know"
200	Gandenberger, J., Hawes, S. M., Wheatall, E., Pappas, A., Morris, K. N.	Development and initial validation of the Animal Welfare Cultural Competence Inventory (AWCCI) to assess cultural competence in animal welfare	2021	Journal of Applied Animal Welfare Science	26	4	540-551	"PFL service providers were sent e-mail invitations to participate using an online survey link in accordance with University of Denver Institutional Review Board-approved protocol # 1,666,764. Twenty-four providers across 17 PFL sites in 15 states participated in the provider survey. These sites represented 13 urban areas and 4 rural areas as defined by the United States Census Bureau (2021). Aft…	animal welfare service utilization: "vaccination, spay/neuter rates, and other veterinary care services received. Rates were defined as the number of service days per pet per year (PPPY) since each client’s first contact with PFL"
275	Kaare, M., Lembo, T., Hampson, K., Ernest, E., Estes, A., Mentzel, C., Cleaveland, S.	Rabies control in rural Africa: Evaluating strategies for effective domestic dog vaccination	2009	Vaccine	27	1	152-60	agro-pastoralist communities of the Serengeti ecological region of northwestern Tanzania	"Vaccination coverage of the owned dog population attained in agro-pastoralist communities"
276	Kadowaki, H., Duc, P. P., Sato, K., Phuong, P. T. M., Hagiwara, K., Makita, K.	Socio-economic factors associated with voluntary rabies control measures in Vietnam	2018	Preventive veterinary medicine	157		105-114	"households (64 mountainous and 431 plain area households) in Thai Nguyen Province"	"Vaccination coverage of dogs in the household (the proportion of dogs vaccinated within the household excluding puppies aged less than three months)"
281	Kazadi, E. K., Tshilenge, G. M., Mbao, V., Njoumemi, Z., Masumu, J.	Determinants of dog owner-charged rabies vaccination in Kinshasa, Democratic Republic of Congo	2017	PLoS One	12	10	e0186677	Dog-owning households in Lemba, a municipality	(owned) "dog anti-rabies vaccination" "determination of 'dog rabies vaccination' status was based on households and not individual dogs. For households with more than one dog, the vaccination status was 'Yes' if at least one of the dogs was vaccinated"
311	Lankester, F., Davis, A., Kinung'hi, S., Yoder, J., Bunga, C., Alkara, S., Mzimbiri, I., Cleaveland, S., Palmer, G. H.	An integrated health delivery platform, targeting soil-transmitted helminths (STH) and canine mediated human rabies, results in cost savings and increased breadth of treatment for STH in remote communities in Tanzania	2019	BMC Public Health	19	1	1398	24 villages in the Ngorongoro District, Tanzania	mass dog rabies vaccination delivered at the level of the sub-village using a central-point strategy
352	Luz, J. G. G., de Carvalho, A. G., Dias, J. V. L., Marciano, L. C. L., de Vlas, S. J., Fontes, C. J. F., Coffeng, L. E.	Passive case detection for canine visceral leishmaniasis control in urban Brazil: Determinants of population uptake	2021	PLoS Neglected Tropical Diseases	15	10	e0009818	"dog owners in Rondono´ polis (236,000 inhabitants), a municipality in Central-Western Brazil"	owners who sought canine visceral leishmaniasis screening
364	Marcolino Silva, D., Passarella Teixeira, A. I., Sierra Romero, G. A.	Socioeconomic status of guardians as a risk factor for canine visceral leishmaniasis: A cohort study in an endemic area of the Federal District, Brazil	2023	American Journal of Tropical Medicine and Hygiene	108	2	328-334	Dogs in "two neighboring localities with an enzootic history and autochthonous HVL record. The localities of Serra Azul and Vila Rabelo"	Veterinary appointments in the past year (Yes/No)
378	Matsumoto, P. S. S., Taniguchi, H. H., Pereira, V. B. R., Hiramoto, R. M., Seviero Rampazzi, K. L., de Raeffray Barbosa, J. E., Puci Neto, R. A., Camprigher, V. M., de Barros Cortez, L. R. P., Rahaman, K. R., Novak, M., Tolezano, J. E.	Efficacies of insecticide dog collars against visceral leishmaniasis in low and high-income areas and the effects for non-collared neighbor dogs	2022	Acta Trop	235		106626	Dogs in the municipality of Bauru, Sao Paulo, Brazil	Dogs were provided by the study personnel with 4% impregnated deltamethrin collars
379	Mazeau, L., Wylie, C., Boland, L., Beatty, J. A.	A shift towards early-age desexing of cats under veterinary care in Australia	2021	Sci Rep	11	1	811	electronic patient records in the VetCompass Australia database of cats presented to veterinary practices	Remoteness Area (a measure of relative access to services)
425	Mueller, M. K., Chubb, S., Wolfus, G., McCobb, E.	Assessment of canine health and preventative care outcomes of a community medicine program	2018	Preventive Veterinary Medicine	157		44-49	"low income adult (18 years of age or older) dog owners from Worcester, Massachusetts"	uses of the Tufts at Tech Community Veterinary Clinic
438	Neal, S. M., Greenberg, M. J.	Putting access to veterinary care on the map: A veterinary care accessibility index	2022	Frontiers in Veterinary Science	9		857644	companion animal owners across the contiguous United States	"Ratio of Veterinary Employees to Pet Population"
470	Owczarczak-Garstecka, S. C., Furtado, T., Graham, T. M., Lloyd, I., Singleton, D. A., Wallis, L., Westgarth, C.	Impacts of COVID-19 on owner's veterinary healthcare seeking behavior for dogs with chronic conditions: An exploratory mixed-methods study with a convenience sample	2022	Frontiers in Veterinary Science	9		902219	"The study inclusion criteria were age over 18 years old; living in the UK and owning a dog at some point during the COVID-19 pandemic, defined here between 23rd March 2020 (the first day of the first national lockdown in England) and 25th January 2021"	"'Did you seek veterinary advice, care or treatment since the beginning of the restrictions imposed due to the COVID-19 pandemic' asked about acute/ chronic conditions/ preventative healthcare/ end-of-life treatments. Response 'Yes, I sought to access veterinary advice, care or treatment' to any of the health conditions was coded as 'yes' and otherwise a response of 'Yes, I considered it, but at …
474	Park, R. M., Gruen, M. E., Royal, K.	Association between dog owner demographics and decision to seek veterinary care	2021	Veterinary Sciences	8	1	7	"mTurk participants who self-identified as dog owners were obtained to yield a sampling margin-of-error within 3.3%. All participants were at least 18 years old and a legal resident of the United States" where mTurk is "Amazon Mechanical Turk (mTurk) crowdsourcing marketplace via Amazon.com"	"level of likelihood (i.e., not at all likely, not very likely, likely, very likely) to seek veterinary care under 18 different circumstances (various medical conditions)"
524	Rigas, K., Singleton, D. A., Radford, A. D., Amores-Fuster, I., Killick, D. R.	Do socioeconomic factors impact management of suspected canine multicentric lymphoma in UK first opinion practice?	2022	Veterinary Record	191	4	e1319	"canine patients presented to first opinion practice with peripheral lymphadenomegaly." in FOPs using practice management software compatible with SAVSNET across the UK	Diagnosis and treatment of of multicentric lymphoma
548	Salgado-Caxito, M., Benavides, J. A., Atero, N., Córdova-Bürhle, F., Ramos, R., Fernandez, M., Sapiente-Aguirre, C., Mardones, F. O.	Preventive healthcare among dogs and cats in Chile is positively associated with emotional owner-companion animal bond and socioeconomic factors	2023	Prev Vet Med	213		105882	companion animal owners over 18 years old living in one of 35 Chilean districts that agreed to participate	"We investigated three practices for preventive companion animal healthcare in Chile: (i) immunization with core vaccines in the previous year (i.e., all companion animals vaccinated with polyvalent and/or rabies vaccines were included in the GLM analyses), (ii) parasite control during the previous six-months, and (iii) performing an annual companion animal health checkup by a veterinarian. Core …
565	Schildecker, S., Millien, M., Blanton, J. D., Boone, J., Emery, A., Ludder, F., Fenelon, N., Crowdis, K., Destine, A., Etheart, M., Wallace, R. M.	Dog Ecology and Barriers to Canine Rabies Control in the Republic of Haiti, 2014-2015	2017	Transboundary and Emerging Diseases	64	5	1433-1442	"dog owners who participated in government-sponsored rabies vaccination clinics from July 2014 to April 2015" in Haiti	history of rabies vaccination
577	Shahin, K., Pearl, D. L., Martinko, C., Berke, O., O'Sullivan, T. L.	Examining the differential use of a North American animal poison control call center by veterinarians and the public for dog-related calls	2022	PLoS One	17	11	e0276959	"dog that was exposed to a potential toxicant (e.g., food, plant, pesticide, human medication, veterinary medication, or illicit/recreational drug) that was recorded during a call to the APCC" between 2005 and 2014	"access to veterinary services (i.e., veterinarians per capita in the county of the caller)"
580	Shih, H. Y., Paterson, M. B. A., Phillips, C. J. C.	Socioeconomic influences on reports of canine welfare concerns to the Royal Society for the Prevention of Cruelty to Animals (RSPCA) in Queensland, Australia	2019	Animals (Basel)	9	10	711	Dog owners involved in "canine welfare complaints attended by the Royal Society for the Prevention of Cruelty to Animals (RSPCA) Queensland from 2008 to 2018"	"No treatment" "An animal did not receive appropriate medical treatment when needed."
590	Smith, S. M., George, Z., Duncan, C. G., Frey, D. M.	Opportunities for expanding access to veterinary care: Lessons from COVID-19	2022	Frontiers in Veterinary Science	9		804794	"Inclusion criteria were that the respondents were 18 years or older, the primary caretaker of a dog and/or cat that needed veterinary care during the pandemic, and that in the past 3 years prior to the COVID-19 pandemic, they had taken this dog and/or cat to the veterinarian."	"inability to get to the veterinary clinic"
657	Wallace, R. M., Mehal, J., Nakazawa, Y., Recuenco, S., Bakamutumaho, B., Osinubi, M., Tugumizemu, V., Blanton, J. D., Gilbert, A., Wamala, J.	The impact of poverty on dog ownership and access to canine rabies vaccination: results from a knowledge, attitudes and practices survey, Uganda 2013	2017	Infectious Diseases of Poverty	6	1	97	households in "Five districts geographically distributed from east to west across Uganda were chosen based on two criteria: existence of bite reporting infrastructure and geographical representation of the country."	dog with a history of rabies vaccination
677	Williams, A., Williams, B., Hansen, C. R., Coble, K. H.	The impact of pet health insurance on dog owners' spending for veterinary services	2020	Animals (Basel)	10	7	1162	pet owners with and without pet health insurance across the U.S.	"spending more at the veterinarian, as well as having increased visits to the veterinarian."
683	Woolley, C. S. C., Handel, I. G., Bronsvoort, B. M., Schoenebeck, J. J., Clements, D. N.	The impact of the COVID-19 pandemic on a cohort of Labrador retrievers in England	2022	BMC Veterinary Research	18	1	246	Labrador retrievers "who were living in England and enrolled in Dogslife, an owner-based cohort study"	"veterinary attendance with an illness" dogs received anti-parasitic/were wormed/vaccinated since last visit to the DogsLife website
709	Daugherty L.	CARE (Center for Applied Research and Evaluation) Pet Owners Survey Report	2018	Access to Veterinary Care: Barriers, Current Policy, and Public Policy, University of Tennessee, Knoxville, USA			Pages 5-20	pet owners (owning a dog and/or cat) in the USA	Within the past 2 years the pet wanted to but was unable to receive Preventive Care (services to avoid illness, disease and behavioral problems), Treatment for illness and non-emergency injuries or Emergency Care
709	Kreisler, R.	Associated Research: Midwestern University Study of Pet Owners Experiencing Housing Insecurity	2018	Access to Veterinary Care: Barriers, Current Policy, and Public Policy, University of Tennessee, Knoxville, USA			Pages 43-52	dog and/or cat owners in the USA	Within the past 2 years pet owner needed but was unable to access preventive, sick care or emergency care for their pet
899	Awoyomi, O. J., Adeyemi, I. G., Awoyomi, F. S.	Socioeconomic factors associated with non-vaccination of dogs against rabies in Ibadan, Nigeria	2007	Nigerian Veterinary Journal	28	3	59-63	dog owners in Ibadan City	vaccination of dogs against rabies
1092	Felipetto, G., Fernandes, F. D., Vogel, F. S. F., Flores, E. F., Botton, S. A., Sangioni, L. A.	Demographics and health care profiles of dogs and cats associated with the socioeconomic profile of their tutors in areas assisted by Family Health Strategies in Brazil	2022	Arquivo Brasileiro de Medicina Veterinaria e Zootecnia	74	6	1007-1016	"target population of this study was families using the Brazilian Unified Health System (SUS) and living in areas assisted by FHS in Santa Maria municipality, RS state, Brazil. Santa Maria has a population of 261,031,"	sterilization, vaccination, anti-parasite treatment, took dogs and cats for vet healthcare
1102	Flores, M., Hernandez, J., Estrella, G.	Ecologic and socioeconomic factors associated with nonvaccinated dogs against rabies in Mexicali, Mexico	2000	Proceedings of the 9th Symposium of the International Society on Veterinary Epidemiology and Economics, Breckenridge, Colorado, USA, August 6-11 2000			Id 85	households in in Mexicali, Baja California, Mexico	dogs vaccinated against rabies within the last 12 months
1195	Hawes S. M., Hupe T. M., Winczewski J., Elting K., Arrington A., Newbury S., Morris K. N.	Measuring changes in perceptions of access to pet support care in underserved communities	2021	Frontiers in Veterinary Science	8		745345	underserved communities (i.e. included the absence of local veterinarians and pet service providers) in "a pair of urban study sites chosen were in Madison, WI (53713) and Seattle, WA (98108), and the pair of rural sites were Granger, WA (98932) and Wilder, ID (83676)." "The inclusion criteria for individuals participating in the study included: living in a household within one of the four study …	"six of the 115 questions from the OHCA were used to assess components of access to care, including an individual's perceptions of the affordability of their pet care services (e.g., veterinarians, grooming, behavior support, pet supply retailers), geographic proximity to pet care services, availability of services in the individual's preferred language, and availability of information regarding …
1467	Naimark, A. M., Elwood, S. E., McCobb, E., Kragen, B., King, E. K., Wolfus, G.	Barriers to accessing video-based telehealth appointments at a community veterinary clinic during the COVID-19 pandemic	2022	Frontiers in Veterinary Science	9		878220	"active Community Veterinary Medicine Clinic clients at Tufts at Tech Community Veterinary Clinic in Worcester, MA."	"Participant comfort using video-chat was assessed using a Likert scale that ranged from very comfortable to very uncomfortable."
1571	Porsani, M. Y. H., Teixeira, F.A., Oliveira, V. V., Pedrinelli, V., Dias, R. A., German, A. J., Brunetto M. A.	Prevalence of canine obesity in the city of São Paulo, Brazil	2020	Scientific Reports	10		14082	dog-owning households in twenty of the 18,228 randomly selected urban census areas of Sao Paulo	"veterinary care (e.g. vaccination history and details of veterinary visits)" "visits to veterinarian Yes/No" "frequency of visits to veterinary practice"
1575	Powell, L., Lavender, T. M., Reinhard, C. L., Watson, B.	Pet owners' perceptions of COVID-19, zoonotic disease, and veterinary medicine: The impact of demographic characteristics	2022	Veterinary Sciences	9	5	195	Pet owners in the USA "To be eligible, participants had to be aged 18 years or older."	"access to veterinary care (difficult/not difficult)"
1576	Powell, L., Walsh, M., Reinhard, C. L., Jankowski, K., Watson, B.	One health clinic promotes veterinarian-client trust among underserved pet owners and provides learning opportunities for veterinary students	2022	Journal of the American Veterinary Medical Association	260	8	931-939	Pet owners "who attended the Delaware Humane Association One Health Clinic between December 2018 and November 2019."	The Delaware Humane Association One Health Clinic, which provides free veterinary wellness care to the low-income community in Wilmington, DE
2007	Tasiame, W., Johnson, S., Burimuah, V., Akyereko, E., Amemor, E.	Dog population structure in Kumasi, Ghana: A missing link towards rabies control	2019	The Pan African Medical Journal	33		13	dog-owning households "at Ayeduase north and south and Kwame Nkrumah University of Science and Technology (KNUST) campus"	dog rabies vaccination status: Yes/No
2167	Ng, K.Y., Ho, C. L., Koh, K.	Spatial-temporal accessibility and inequality of veterinary service in Hong Kong: A geographic information system-based study	2022	Frontiers in Veterinary Science	9		857914	households in Hong Kong	"Households/Vet clinic/District council" "households/24-7 vet clinic/district council" "mean vet clinic/500m radius/district council" "mean 24-7 vet clinic/500m/district council"
2187	King, E., Mueller, M. K., Dowling-Guyer, S., McCobb, E.	Financial fragility and demographic factors predict pet owners' perceptions of access to veterinary care in the United States.	2022	Journal of the American Veterinary Medical Association	260	14	1-8	"Noninstitutionalized adults aged 18 years or older living in the US" who owned pets	"how often their pet sees a veterinarian (several times a year, once a year, rarely, never, or don’t know/not sure" "Pet owners were also asked about ease of access to veterinary care. Respondents rated how much they agreed or disagreed with the following statement on a Likert-type response scale that was considered a continuous variable for the purpose of analysis: 'I can easily access veterinar…
2242	Baker, T., Rock, M., Bondo, K., van der Meer, F., Kutz, S.	11 years of regular access to subsidized veterinary services is associated with improved dog health and welfare in remote northern communities	2021	Preventive Veterinary Medicine	196		105471	Dogs in "the 5 communities of the Sahtu Settlement Area, Northwest Territories, Canada"	provision of subsidized "preventive veterinary services through the University of Calgary’s Northern Community Health Rotation" from 2008 to 2018
2297	Amemiya, Y., Inoue, S., Maeda, K., Nishiura, H.	Epidemiological associations between rabies vaccination and dog owner characteristics.	2023	Vaccines	11	2	352-362	"people who currently owned dogs in Japan" who were also "registered users of a Japanese internet research company called Mellinks Ltd."	dog rabies vaccination within the previous 12 months and "owners vaccinating their dogs for diseases other than rabies"
2319	Mazeri, S., Gibson, A. D, Meunier, N. V., Bronsvoort, B. M. deC., Handel, I. G., Mellanby, R. J., Gamble, L.	Barriers of attendance to dog rabies static point vaccination clinics in Blantyre, Malawi	2018	PLoS Neglected Tropical Diseases	12	1	e0006159	dog owners in Blantyre city	attendance at static points offering free rabies vaccinations for dogs in Blantyre, Malawi
2335	Carow, C. R., Lindenmayer, J. M.	Identifying need for spay and neuter services: A GIS-based analysis	2023	CABI One Health	2		1-13	pet owners living in the in the state of Massachusetts	accessibility index: "a catchment area based on a threshold travel time is created around each provider location, and a PPR is calculated based on the population that falls within the area. The catchment area then ‘floats’ to each provider location in the study area. A second, catchment area is then created around each population centroid, and the sum of the PPRs of each provider point in the new…
2386	Davlin, S. L., Lapiz, S. M., Miranda, M. E., Murray, K.	Factors associated with dog rabies vaccination in Bhol, Philippines: Results of a cross-sectional cluster survey conducted following the island-wide rabies elimination campaign.	2013	Zoonoses and Public Health	60	7	494-503	"the owned-dog population in Bohol", Philippines	dog rabies vaccination status
2396	Castillo-Neyra, R., Toledo, A. M., Arevalo-Nieto, C., MacDonald, H., De la Puente-León, M., Naquira-Velarde, C., Paz-Soldan, V. A., Buttenheim, A. M.; Levy, M. J.	Socio-spatial heterogeneity in participation in mass dog rabies vaccination campaigns, Arequipa, Peru	2019	PLoS Neglected Tropical Diseases	13	8	e0007600	dog-owning households in Alto Selva Alegre of the city of Arequipa	dog rabies vaccination coverage and even distribution of rabies-vaccinated dogs; "houses with dogs: no participation (no dog vaccinated in the house), partial participation (some, but not all dogs in the house, vaccinated), and full participation in the MDVC (all dogs in the house vaccinated)."
3242	Kogan, L. R., Erdman, P., Bussolari, C., Currin-McCulloch, J., Packman, W.	The initial months of COVID-19: Dog owners' veterinary-related concerns	2021	Frontiers in Veterinary Science	8		629121	"dog owners at least 18 years of age from any country were encouraged to participate"	"whether their veterinarian would be available if they needed them for emergencies and non-emergencies"
3813	Savadogo, M., Tialla, D., Ouattara, B., Dahourou, L. D., Ossebi, W., Ilboudo, S. G., Combari, A. H. B., Tarnagda, Z., Alambedji, R. B.	Factors associated with owned-dogs' vaccination against rabies: A household survey in Bobo Dioulasso, Burkina Faso.	2021	Veterinary Medicine and Science	7	4	1096-1106	dog-owning households in Bobo Dioulasso in the western part of the Burkina Faso	dog rabies vaccination coverage
3854	Owczarczak-Garstecka, S. C., Holland, K. E., Anderson, K. L, Casey, R. A, Christley, R. M., Harris, L., McMillan, K. M., Mead, R., Murray, J. K., Samet, L., Upjohn, M. M.	Accessing veterinary healthcare during the COVID-19 pandemic: A mixed-methods analysis of UK and Republic of Ireland dog owners' concerns and experiences.	2022	The Veterinary Record	191	3	e1681	dog owners. "eligibility criteria: survey participants were required to be at least 18 years of age and to live in the UK."	Procedures were done: neutering, worming, vaccination, nail trimming
3923	Freiwald, A., Litster, A., Weng, H.-Y.	Survey to investigate pet ownership and attitudes to pet care in metropolitan Chicago dog and/or cat owners	2014	Preventive Veterinary Medicine	115	3	198-204	dog and cat owners residing in the Chicago area (zip codes 60600–60660)	"Take their animal to a veterinarian for vaccinations (Yes/No)", "Take their animal to a veterinarian for annual physical exam (Yes/No)", "Willingness to spend ≥$1000 on ‘a condition with a good chance of a complete recovery’", "Willingness to spend ≥$1000 on ‘a condition that would always be there and required regular attention, but the treatment would improve your pet’s quality of life’"
5001	Reese, L., Xiaomeng L.	Animal welfare deserts: Human and nonhuman animal inequities	2023	Frontiers in Veterinary Science	10		1189211	dogs in the city of Detroit	Presence of veterinary offices in zip code (not including mobile vet clinics or shelters)
